# Supplementary material for: Investigation of a Simple Model for Within-Flock Transmission of Scrapie
Source: PLoS One. 2015 Oct 1;10(10):e0139436. doi: 10.1371/journal.pone.0139436 (PMC4591288; doi:10.1371/journal.pone.0139436)
Supplement: S1 Dataset — (XLSX) [file pone.0139436.s001.xlsx]

## Sheet: data for Dutch culled flocks
Genotyping data and scrapie test data for culled flocks with classical scrapie index cases, The Netherlands 2003-2008
Supporting Information file "S1 Dataset" to: T.J. Hagenaars and J.J. Windig "Investigation of a simple model for within-flock transmission of scrapie" (PLOS ONE, 2015)
Flock identifyer:	1	2	3	4	5	6	7	8	9	10	11	12	13	14	15	16	17	18	19	20	21	22	23	24	25	26	27	28	29	30	31	32	33	34	35	36	37	38	39	40	41	42	43	44	45	46	47	48	49
Year:	2003	2003	2003	2004	2004	2004	2004	2004	2004	2004	2004	2004	2004	2004	2004	2004	2004	2004	2004	2005	2005	2005	2005	2005	2005	2005	2005	2005	2005	2005	2005	2005	2005	2005	2005	2005	2006	2006	2006	2006	2006	2006	2006	2006	2006	2006	2006	2006	2006
Genotype	Number of animals
ARR/ARR	9	53	211	88	14	105	47	9	285	88	4	49	112	181	61	4	22	87	224	109	8	2	29	24	7	277	6	559		5	17	195	43	10	30	55	121	47	6		17	145	5	4	37	3		36	14
ARR/AHQ									1						8		7	31	7	36	2		1	1		100	3	38			3	10	5			2	3	2				9			13			45	4
ARR/ARQ*	16	64	179	352	53	151	139	29	427	109	26	80	242	257	120	18	57	199	634	320	44	8	52	60	25	582	5	429		18	48	198	46	20	15	52	185	59	5	3	10	35	20	10	113	13	10	119	36
ARR/VRQ	6	21	58	33	3	18	36	11	81	54		6	97	71	7		10	23	55	20	9	7		1	6	87	3	30			4	36	19	2	33	29	51	13			1	16		4	19	1	3	15	11
AHQ/AHQ																1	15	13	7	9		1				10																			1
AHQ/ARQ*															3	3	3	6	8	53	10	1		4		117	1	10	2		1	2	2				3	1		1					30		3	2	8
AHQ/VRQ			1															3	2		6					20										1									1				1
ARQ*/ARQ*	8	42	14	124	35	55	83	41	136	54	11	47	71	68	68	20	31	154	1126	223	30	14	9	20	44	300	1	43	8	6	21	26	9	5		10	67	30	19	2	6	3	11	13	98	3	118	24	24
ARQ*/VRQ	6	19	12	13	9	5	51	15	40	15		6	71	28	3	5	7	34	70	58	2	13	1	1	23	109	3	1		2	7	7	8	6	2	5	20	4		1	2	1	3	2	23	2	7	10	3
VRQ/VRQ	1	3	1	1		1	5	5	1	2			18				1	7	3			1				7						2				1	1					1		3	4			1
untyped														2					8	12		2		1	2	17		2			2	1	1		3		1
Total number of animals	46	202	476	611	114	335	361	110	971	322	41	188	611	607	270	51	153	557	2144	840	111	49	92	112	107	1626	22	1112	10	31	103	477	133	43	83	155	452	156	30	7	36	210	39	36	339	22	141	252	101
Genotype	Number of animals tested for scrapie, inclusive of index case
ARR/ARR		3	18	8	0	0	3	3	5	0		3	5	11	8		1	13	1	1	0	0	2	4	0	4	0	27		0	1	17	0	0	4	2	20	2	0		0	1	0	0	2	0		2	2
ARR/AHQ									0								0	7	0	1	0		0	0		0	0	1			0	0	0			0	0	0				0			1			5	0
ARR/ARQ*		3	2	16	2	0	10	1	20	0		2	10	14	19		3	30	8	19	4	0	2	3	2	3	0	12		0	4	17	0	1	1	0	29	5	0	0	0	0	1	0	7	0	0	16	10
ARR/VRQ	6	21	58	33	3	18	35	11	30	24		6	32	27	7		8	7	9	6	9	7		1	4	17	3	30			4	34	19	2	33	24	31	13			1	16		3	10	1	2	15	11
AHQ/AHQ																1	11	4	2	8		1				2																			1
AHQ/ARQ*																3	3	2	1	30	10	1		2		34	1	9	2		1	2	2				2	1		1					21		1	2	8
AHQ/VRQ			1															2	0		5					4										1									1				1
ARQ*/ARQ*	8	42	14	47	35	55	83	41	60	38	11	47	25	33	24	20	26	59	132	106	29	13	9	12	27	76	1	39	8	6	21	23	9	5		9	52	30	19	2	6	3	11	12	57	3	105	24	24
ARQ*/VRQ	6	19	12	13	8	5	51	15	31	10		6	26	22	3	5	7	18	6	26	2	11	1	1	14	21	3	1		2	7	7	8	6	2	5	12	4		1	2	1	3	2	17	2	5	9	3
VRQ/VRQ	1	3	1	1		1	5	5	1	2			11				1	2	2			1				0						2				1	1					1		3	4			1
not typed																			2	0		2		1	2	2		1			1	1	0				1
Total animals tested	21	91	106	118	48	79	187	76	147	74	11	64	109	106	61	29	60	144	163	197	59	36	14	24	49	163	8	120	10	8	39	103	38	14	40	42	148	55	19	4	9	22	15	20	121	6	113	74	59
Genotype	Number of scrapie positive animals, inclusive of index case
ARR/ARR		0	0	0			0	0	0			0	0	0	0		0	0	0	0			0	0		0		0			0	0			0		0	0				0			0
ARR/AHQ																		0	0	0								0																	0
ARR/ARQ		0	0	0			0	0	0			0	0	0	0		0	0	0	0	0		0	0	0	0		0			0	0		0	0		0	0					0		0
ARR/VRQ	0	0	3	0	0	0	1	1	3	1		2	0	0	0		0	0	0	0	0	0		0	0	0	0	0			0	0	0	0	1	0	0	0			0	1		0	0	0	0	1	1
AHQ/AHQ																0	0	0	0	0		0				0																			0
AHQ/ARQ																0	0	0	0	0	0	0		0		0	0	0	0		0	0	0				0	0		0					0			0	0
AHQ/VRQ			1															1	0		0					0										0									0				0
ARQ/ARQ	0	1	0	2	0	1	2	0	0	0	5	0	5	0	0	0	0	0	1	0	2	2	0	0	0	0	0	1	2	3	0	0	0	2		0	0	2	8	0	1	0	0	0	4	0	3	0	1
ARQ/VRQ	1	0	1	9	5	2	2	10	6	2		0	8	6	2	1	1	2	1	5	2	5	1	0	6	2	1	0		0	2	0	4	0	2	1	4	3		1	1	0	1	1	4	1	0	5	1
VRQ/VRQ	0	0	1	0		1	0	2	0	2			5				0	2	0			1										0				0	0					0		3	1			0
not typed																			1	0		0		1	0	0	0	0			0	1					0
Total tested positive	1	1	6	11	5	4	5	13	9	5	5	2	18	6	2	1	1	5	3	5	4	8	1	1	6	2	1	1	2	3	2	1	4	2	3	1	4	5	8	1	2	1	1	4	9	1	3	6	3
[truncated: 20 more columns]
